# Supplementary material for: Feasibility and efficiency of microalgae cultivation for nutrient recycling and energy recovery from food waste filtrate
Source: PLoS One. 2025 Feb 5;20(2):e0315801. doi: 10.1371/journal.pone.0315801 (PMC11798482; doi:10.1371/journal.pone.0315801)
Supplement: S1 Data set — (XLSX) [file pone.0315801.s001.xlsx]

## Sheet: Fig.1
H2	*106 cells/mL
	0	1	2	3	4	5	6	7	8	9	10	11	12	13	14
0%-1	0.11	0.19	0.22	0.37	0.49	0.43	0.11	0.1	0.08	0.1	0.07	0.1	0.08	0.09	0.07
0%-2	0.12	0.18	0.23	0.4	0.49	0.41	0.12	0.09	0.07	0.1	0.08	0.09	0.07	0.1	0.07
0%-3	0.12	0.19	0.24	0.43	0.5	0.39	0.12	0.1	0.07	0.09	0.07	0.1	0.07	0.1	0.07
Average	0.116667	0.186667	0.23	0.4	0.493333	0.41	0.116667	0.0966667	0.0733333	0.0966667	0.0733333	0.0966667	0.0733333	0.0966667	0.07
SD	0.00471405	0.00471405	0.00816497	0.0244949	0.00471405	0.0163299	0.00471405	0.00471405	0.00471405	0.00471405	0.00471405	0.00471405	0.00471405	0.00471405	0
10%-1	0.5	0.6	0.83	1.4	1.7	2.15	2.12	2	1.03	0.83	0.64	0.6	0.62	0.49	0.47
10%-2	0.51	0.61	0.84	1.31	1.71	2.17	2.29	1.98	1.18	0.76	0.6	0.51	0.72	0.55	0.46
10%-3	0.52	0.63	0.85	1.48	1.72	2.42	2.2	1.91	0.8	0.97	0.58	0.66	0.5	0.42	0.46
Average	0.51	0.613333	0.84	1.39667	1.71	2.24667	2.20333	1.96333	1.00333	0.853333	0.606667	0.59	0.613333	0.486667	0.463333
SD	0.00816497	0.0124722	0.00816497	0.0694422	0.00816497	0.122837	0.0694422	0.0385861	0.156276	0.0873053	0.0249444	0.0616441	0.0899383	0.0531246	0.00471405
30%-1	0.11	0.19	0.22	0.25	0.26	0.22	0.19	0.22	0.18	0.18	0.17	0.16	0.15	0.13	0.11
30%-2	0.12	0.18	0.23	0.26	0.27	0.23	0.18	0.23	0.16	0.17	0.16	0.15	0.16	0.12	0.12
30%-3	0.12	0.19	0.24	0.24	0.28	0.24	0.19	0.24	0.16	0.17	0.15	0.14	0.14	0.13	0.12
Average	0.116667	0.186667	0.23	0.25	0.27	0.23	0.186667	0.23	0.166667	0.173333	0.16	0.15	0.15	0.126667	0.116667
SD	0.00471405	0.00471405	0.00816497	0.00816497	0.00816497	0.00816497	0.00471405	0.00816497	0.00942809	0.00471405	0.00816497	0.00816497	0.00816497	0.00471405	0.00471405
80%-1	0.11	0.13	0.12	0.05	0.02	0.02	0.02	0.02	0.01	0.02	0.01	0.02	0.01	0.02	0.01
80%-2	0.12	0.12	0.12	0.04	0.03	0.02	0.01	0.01	0.01	0.02	0.02	0.01	0.01	0.02	0.01
80%-3	0.12	0.14	0.14	0.04	0.03	0.01	0.01	0.02	0.01	0.02	0.01	0.02	0.02	0.02	0.01
Average	0.116667	0.13	0.126667	0.0433333	0.0266667	0.0166667	0.0133333	0.0166667	0.01	0.02	0.0133333	0.0166667	0.0133333	0.02	0.01
SD	0.00471405	0.00816497	0.00942809	0.00471405	0.00471405	0.00471405	0.00471405	0.00471405	0	0	0.00471405	0.00471405	0.00471405	0	0
100%-1	0.46	0.05	0.04	0.03	0.02	0.02	0.02	0.02	0.02	0.02	0.01	0.02	0.01	0.02	0.01
100%-2	0.49	0.04	0.04	0.03	0.03	0.02	0.01	0.01	0.01	0.01	0.01	0.02	0.01	0.02	0.01
100%-3	0.46	0.04	0.04	0.04	0.03	0.02	0.01	0.02	0.01	0.02	0.01	0.02	0.01	0.01	0.01
Average	0.47	0.0433333	0.04	0.0333333	0.0266667	0.02	0.0133333	0.0166667	0.0133333	0.0166667	0.01	0.02	0.01	0.0166667	0.01
SD	0.0141421	0.00471405	0	0.00471405	0.00471405	0	0.00471405	0.00471405	0.00471405	0.00471405	0	0	0	0.00471405	0
STK-2	*105 cells/mL
	0	1	2	3	4	5	6	7	8	9	10	11	12	13	14
0%-1	1.01	1.21	1.3	0.59	0.3	0.2	0.2	0.22	0.1	0.02	0.11	0.02	0.02	0.02	0.01
0%-2	1	1.21	1.22	0.56	0.22	0.16	0.29	0.22	0.14	0.02	0.11	0.01	0.02	0.02	0.02
0%-3	1	1.31	1.24	0.64	0.38	0.18	0.18	0.23	0.06	0.01	0.07	0.02	0.02	0.01	0.02
Average	1.00333	1.24333	1.25333	0.596667	0.3	0.18	0.223333	0.223333	0.1	0.0166667	0.0966667	0.0166667	0.02	0.0166667	0.0166667
SD	0.00471405	0.0471405	0.0339935	0.0329983	0.0653197	0.0163299	0.0478423	0.00471405	0.0326599	0.00471405	0.0188562	0.00471405	0	0.00471405	0.00471405
10%-1	1	1.67	2.2	2.52	2.25	2.76	3.21	2.14	2.62	2.81	2.51	2.28	1.74	1.29	0.67
10%-2	1	1.09	2.3	2.41	2.42	2.73	3.03	2.42	2.68	2.74	2.35	2.38	1.59	1.41	0.52
10%-3	1.01	1.79	2.4	2.13	2.54	2.92	3.07	2.19	2.81	2.6	2.65	2.48	2.36	1.21	0.92
Average	1.00333	1.51667	2.3	2.35333	2.40333	2.80333	3.10333	2.25	2.70333	2.71667	2.50333	2.38	1.89667	1.30333	0.703333
SD	0.00471405	0.30565	0.0816497	0.164181	0.118977	0.0834	0.0771722	0.121929	0.0793025	0.0873053	0.122565	0.0816497	0.3333	0.0821922	0.164992
30%-1	1	1.18	1.29	0.59	0.33	0.22	0.25	0.2	0.12	0.02	0.11	0.02	0.02	0.02	0.02
30%-2	1	1.19	1.21	0.57	0.21	0.2	0.27	0.16	0.11	0.02	0.12	0.02	0.01	0.01	0.02
30%-3	1	1.29	1.25	0.65	0.37	0.18	0.15	0.18	0.06	0.02	0.08	0.01	0.02	0.02	0.02
Average	1	1.22	1.25	0.603333	0.303333	0.2	0.223333	0.18	0.0966667	0.02	0.103333	0.0166667	0.0166667	0.0166667	0.02
SD	0	0.0496655	0.0326599	0.0339935	0.0679869	0.0163299	0.0524934	0.0163299	0.0262467	0	0.0169967	0.00471405	0.00471405	0.00471405	0
80%-1	1	0.55	0.23	0.2	0.08	0.02	0.02	0.02	0.02	0.02	0.02	0.02	0.02	0.02	0.02
80%-2	1	0.3	0.27	0.16	0.12	0.02	0.02	0.02	0.02	0.02	0.02	0.02	0.02	0.02	0.02
80%-3	1	0.7	0.16	0.18	0.11	0.02	0.02	0.02	0.01	0.02	0.01	0.01	0.01	0.01	0.01
Average	1	0.516667	0.22	0.18	0.103333	0.02	0.02	0.02	0.0166667	0.02	0.0166667	0.0166667	0.0166667	0.0166667	0.0166667
SD	0	0.164992	0.0454606	0.0163299	0.0169967	0	0	0	0.00471405	0	0.00471405	0.00471405	0.00471405	0.00471405	0.00471405
100%-1	1	0.05	0.04	0.04	0.03	0.02	0.02	0.02	0.02	0.02	0.02	0.01	0.01	0.02	0.02
100%-2	1	0.04	0.04	0.03	0.03	0.02	0.02	0.02	0.02	0.02	0.02	0.02	0.02	0.02	0.02
100%-3	1	0.04	0.04	0.03	0.03	0.02	0.02	0.01	0.02	0.01	0.02	0.02	0.02	0.01	0.01
Average	1	0.0433333	0.04	0.0333333	0.03	0.02	0.02	0.0166667	0.02	0.0166667	0.02	0.0166667	0.0166667	0.0166667	0.0166667
SD	0	0.00471405	0	0.00471405	0	0	0	0.00471405	0	0.00471405	0	0.00471405	0.00471405	0.00471405	0.00471405
904	*105 cells/mL
	0	1	2	3	4	5	6	7	8	9	10	11	12	13	14
0%-1	1.04	1.36	1.43	1.4	1.37	1.28	1.14	1.13	1.1	0.91	0.9	0.78	0.56	0.57	0.51
0%-2	1.04	1.18	1.46	1.5	1.53	1.35	1.13	1.06	1.2	0.8	0.8	0.73	0.55	0.56	0.52
0%-3	1.05	1.42	1.27	1.31	1.34	1.15	1.31	0.93	1	1.05	1	0.6	0.76	0.58	0.5
Average	1.04333	1.32	1.38667	1.40333	1.41333	1.26	1.19333	1.04	1.1	0.92	0.9	0.703333	0.623333	0.57	0.51
SD	0.00471405	0.10198	0.0834	0.077603	0.0834	0.0828654	0.0825967	0.0828654	0.0816497	0.102307	0.0816497	0.0758654	0.0967241	0.00816497	0.00816497
10%-1	1.22	1.42	1.32	1.64	1.43	1.21	1.19	1.18	1.1	0.94	0.9	0.7	0.69	0.3	0.29
10%-2	1.29	1.19	1.2	1.48	1.23	1.13	1.09	1.16	1	0.68	0.8	0.6	0.52	0.29	0.13
10%-3	0.84	1.34	1.44	1.67	1.33	1.19	1.29	1.2	1.2	1.03	1	0.8	0.53	0.31	0.27
Average	1.11667	1.31667	1.32	1.59667	1.33	1.17667	1.19	1.18	1.1	0.883333	0.9	0.7	0.58	0.3	0.23
SD	0.197709	0.0953357	0.0979796	0.0834	0.0816497	0.0339935	0.0816497	0.0163299	0.0816497	0.148399	0.0816497	0.0816497	0.0778888	0.00816497	0.0711805
30%-1	1	1.42	1.44	0.57	0.41	0.17	0.22	0.17	0.08	0	0	0	0	0	0
30%-2	1	1.34	1.2	0.53	0.38	0.16	0.18	0.16	0.11	0	0	0	0	0	0
30%-3	1	1.19	1.33	0.71	0.16	0.17	0.14	0.17	0.05	0	0	0	0	0	0
Average	1	1.31667	1.32333	0.603333	0.316667	0.166667	0.18	0.166667	0.08	0	0	0	0	0	0
SD	0	0.0953357	0.0980929	0.0771722	0.111455	0.00471405	0.0326599	0.00471405	0.0244949	0	0	0	0	0	0
80%-1	1	0.05	0	0	0	0	0	0	0	0	0	0	0	0	0
80%-2	1	0.05	0	0	0	0	0	0	0	0	0	0	0	0	0
80%-3	1	0.04	0	0	0	0	0	0	0	0	0	0	0	0	0
Average	1	0.0466667	0	0	0	0	0	0	0	0	0	0	0	0	0
SD	0	0.00471405	0	0	0	0	0	0	0	0	0	0	0	0	0
100%-1	1	0	0	0	0	0	0	0	0	0	0	0	0	0	0
100%-2	1	0	0	0	0	0	0	0	0	0	0	0	0	0	0
100%-3	1	0	0	0	0	0	0	0	0	0	0	0	0	0	0
Average	1	0	0	0	0	0	0	0	0	0	0	0	0	0	0
SD	0	0	0	0	0	0	0	0	0	0	0	0	0	0	0
Affine	*103 cells/mL
	0	1	2	3	4	5	6	7	8	9	10	11	12	13	14
0%-1	1.04	1.35	1.37	1.5	1.53	1.18	1.17	1.12	0.75	0.63	0.5	0.39	0.2	0.2	0.12
0%-2	1.04	1.14	1.19	1.6	1.34	1	1.22	1.12	0.62	0.35	0.48	0.06	0.01	0.05	0.05
0%-3	1.05	1.4	1.41	1.7	1.13	1.13	1.09	1.2	0.98	0.85	0.52	0.39	0.41	0.35	0.17
Average	1.04333	1.29667	1.32333	1.6	1.33333	1.10333	1.16	1.14667	0.783333	0.61	0.5	0.28	0.206667	0.2	0.113333
SD	0.00471405	0.112645	0.0956847	0.0816497	0.163367	0.0758654	0.0535413	0.0377124	0.148847	0.204613	0.0163299	0.155563	0.163367	0.122474	0.0492161
10%-1	1.04	1.14	1.2	0.6	0.26	0.1	0.17	0.15	0.09	0.08	0.08	0	0	0	0
10%-2	1.03	1.4	1.32	0.58	0.25	0.1	0.17	0.15	0.09	0.08	0.07	0	0	0	0
10%-3	1.03	1.35	1.44	0.62	0.25	0.1	0.17	0.15	0.09	0.08	0.08	0	0	0	0
Average	1.03333	1.29667	1.32	0.6	0.253333	0.1	0.17	0.15	0.09	0.08	0.0766667	0	0	0	0
SD	0.00471405	0.112645	0.0979796	0.0163299	0.00471405	1.38778e-17	0	0	1.38778e-17	0	0.00471405	0	0	0	0
30%-1	1.04	0.12	0.03	0	0	0	0	0	0	0	0	0	0	0	0
30%-2	1.04	0.08	0.03	0	0	0	0	0	0	0	0	0	0	0	0
30%-3	1.05	0.43	0.03	0	0	0	0	0	0	0	0	0	0	0	0
Average	1.04333	0.21	0.03	0	0	0	0	0	0	0	0	0	0	0	0
SD	0.00471405	0.156418	0	0	0	0	0	0	0	0	0	0	0	0	0
80%-1	1.04	0.03	0	0	0	0	0	0	0	0	0	0	0	0	0
80%-2	1.04	0.01	0	0	0	0	0	0	0	0	0	0	0	0	0
80%-3	1.04	0.05	0	0	0	0	0	0	0	0	0	0	0	0	0
Average	1.04	0.03	0	0	0	0	0	0	0	0	0	0	0	0	0
SD	0	0.0163299	0	0	0	0	0	0	0	0	0	0	0	0	0
100%-1	1.04	0.06	0	0	0	0	0	0	0	0	0	0	0	0	0
100%-2	1.04	0.01	0	0	0	0	0	0	0	0	0	0	0	0	0
100%-3	1.05	0.02	0	0	0	0	0	0	0	0	0	0	0	0	0
Average	1.04333	0.03	0	0	0	0	0	0	0	0	0	0	0	0	0
SD	0.00471405	0.0216025	0	0	0	0	0	0	0	0	0	0	0	0	0
HK5	*104 cells/mL
	0	1	2	3	4	5	6	7	8	9	10	11	12	13	14
0%-1	0.1	0.32	0.86	0.78	0.89	0.96	0.85	0.45	0.37	0.43	0.32	0.23	0.16	0.09	0.05
0%-2	0.1	0.3	0.58	0.42	0.81	0.77	0.8	0.28	0.37	0.32	0.32	0.22	0.16	0.08	0.05
0%-3	0.1	0.34	0.91	0.89	1.02	1.05	0.9	0.5	0.37	0.17	0.32	0.34	0.15	0.09	0.05
Average	0.1	0.32	0.783333	0.696667	0.906667	0.926667	0.85	0.41	0.37	0.306667	0.32	0.263333	0.156667	0.0866667	0.05
SD	1.38778e-17	0.0163299	0.14522	0.200721	0.0865384	0.116714	0.0408248	0.094163	5.55112e-17	0.106562	0	0.054365	0.00471405	0.00471405	6.93889e-18
10%-1	0.1	0.12	0.09	0	0	0	0	0	0	0	0	0	0	0	0
10%-2	0.1	0.12	0.08	0	0	0	0	0	0	0	0	0	0	0	0
10%-3	0.1	0.12	0.08	0	0	0	0	0	0	0	0	0	0	0	0
Average	0.1	0.12	0.0833333	0	0	0	0	0	0	0	0	0	0	0	0
SD	1.38778e-17	0	0.00471405	0	0	0	0	0	0	0	0	0	0	0	0
30%-1	0.1	0.08	0.01	0	0	0	0	0	0	0	0	0	0	0	0
30%-2	0.1	0.08	0.01	0	0	0	0	0	0	0	0	0	0	0	0
30%-3	0.1	0.08	0.01	0	0	0	0	0	0	0	0	0	0	0	0
Average	0.1	0.08	0.01	0	0	0	0	0	0	0	0	0	0	0	0
SD	1.38778e-17	0	0	0	0	0	0	0	0	0	0	0	0	0	0
80%-1	0.1	0.07	0.02	0	0	0	0	0	0	0	0	0	0	0	0
80%-2	0.1	0.07	0.02	0	0	0	0	0	0	0	0	0	0	0	0
80%-3	0.1	0.07	0.02	0	0	0	0	0	0	0	0	0	0	0	0
Average	0.1	0.07	0.02	0	0	0	0	0	0	0	0	0	0	0	0
SD	1.38778e-17	0	0	0	0	0	0	0	0	0	0	0	0	0	0
100%-1	0.1	0.01	0.01	0	0	0	0	0	0	0	0	0	0	0	0
100%-2	0.1	0.01	0.01	0	0	0	0	0	0	0	0	0	0	0	0
100%-3	0.1	0.01	0.01	0	0	0	0	0	0	0	0	0	0	0	0
Average	0.1	0.01	0.01	0	0	0	0	0	0	0	0	0	0	0	0
SD	1.38778e-17	0	0	0	0	0	0	0	0	0	0	0	0	0	0
AD1	*105 cells/mL
	0	1	2	3	4	5	6	7	8	9	10	11	12	13	14
0%-1	1	1.71	2.05	2.21	2.15	1.85	1.7	1.22	0.96	0.8	0.79	0.72	0.63	0.6	0.65
0%-2	1	1.63	1.98	2.1	2.4	1.95	1.32	1.12	0.58	0.71	0.63	0.59	0.62	0.55	0.64
0%-3	1	1.91	2.43	2.3	1.9	1.75	1.78	1.42	1.16	0.9	0.82	0.78	0.71	0.65	0.65
Average	1	1.75	2.15333	2.20333	2.15	1.85	1.6	1.25333	0.9	0.803333	0.746667	0.696667	0.653333	0.6	0.646667
SD	0	0.117757	0.197709	0.0817856	0.204124	0.0816497	0.200666	0.124722	0.240555	0.077603	0.0834	0.0793025	0.0402768	0.0408248	0.00471405
10%-1	1	1.25	1.31	1.1	0.8	0.75	0.6	0.6	0.45	0.4	0.35	0.3	0.25	0.19	0.15
10%-2	1	1.25	1.3	1.1	0.8	0.74	0.6	0.6	0.45	0.4	0.34	0.3	0.25	0.2	0.15
10%-3	1	1.25	1.3	1.1	0.7	0.75	0.6	0.6	0.44	0.4	0.35	0.3	0.24	0.2	0.14
Average	1	1.25	1.30333	1.1	0.766667	0.746667	0.6	0.6	0.446667	0.4	0.346667	0.3	0.246667	0.196667	0.146667
SD	0	0	0.00471405	0	0.0471405	0.00471405	0	0	0.00471405	5.55112e-17	0.00471405	0	0.00471405	0.00471405	0.00471405
30%-1	1	0.78	0.46	0.1	0	0	0	0	0	0	0	0	0	0	0
30%-2	1	0.59	0.29	0.1	0	0	0	0	0	0	0	0	0	0	0
30%-3	1	0.87	0.45	0.1	0	0	0	0	0	0	0	0	0	0	0
Average	1	0.746667	0.4	0.1	0	0	0	0	0	0	0	0	0	0	0
SD	0	0.116714	0.0778888	1.38778e-17	0	0	0	0	0	0	0	0	0	0	0
80%-1	1.03	0	0	0	0	0	0	0	0	0	0	0	0	0	0
80%-2	1.04	0	0	0	0	0	0	0	0	0	0	0	0	0	0
80%-3	1.03	0	0	0	0	0	0	0	0	0	0	0	0	0	0
Average	1.03333	0	0	0	0	0	0	0	0	0	0	0	0	0	0
SD	0.00471405	0	0	0	0	0	0	0	0	0	0	0	0	0	0
100%-1	1	0	0	0	0	0	0	0	0	0	0	0	0	0	0
100%-2	1	0	0	0	0	0	0	0	0	0	0	0	0	0	0
100%-3	1	0	0	0	0	0	0	0	0	0	0	0	0	0	0
Average	1	0	0	0	0	0	0	0	0	0	0	0	0	0	0
SD	0	0	0	0	0	0	0	0	0	0	0	0	0	0	0
3DS	*105 cells/mL
	0	1	2	3	4	5	6	7	8	9	10	11	12	13	14
0%-1	0.1	0.13	0.04	0.01	0	0	0	0	0	0	0	0	0	0	0
0%-2	0.1	0.13	0.03	0.01	0	0	0	0	0	0	0	0	0	0	0
0%-3	0.1	0.13	0.04	0.01	0	0	0	0	0	0	0	0	0	0	0
Average	0.1	0.13	0.0366667	0.01	0	0	0	0	0	0	0	0	0	0	0
SD	1.38778e-17	0	0.00471405	0	0	0	0	0	0	0	0	0	0	0	0
10%-1	0.1	0.3	0.61	0.61	0.9	0.98	1	0.99	0.84	0.71	0.58	0.48	0.39	0.32	0.24
10%-2	0.1	0.3	0.48	0.63	0.85	0.89	0.9	0.84	0.76	0.64	0.55	0.23	0.34	0.2	0.28
10%-3	0.1	0.3	0.66	0.7	0.95	0.97	1.1	1.04	1.05	0.98	0.91	0.53	0.43	0.39	0.33
Average	0.1	0.3	0.583333	0.646667	0.9	0.946667	1	0.956667	0.883333	0.776667	0.68	0.413333	0.386667	0.303333	0.283333
SD	1.38778e-17	0	0.0758654	0.0385861	0.0408248	0.0402768	0.0816497	0.0849837	0.122293	0.146591	0.163095	0.131233	0.0368179	0.0784573	0.0368179
30%-1	0.1	0.02	0	0	0	0	0	0	0	0	0	0	0	0	0
30%-2	0.1	0.02	0	0	0	0	0	0	0	0	0	0	0	0	0
30%-3	0.1	0.02	0	0	0	0	0	0	0	0	0	0	0	0	0
Average	0.1	0.02	0	0	0	0	0	0	0	0	0	0	0	0	0
SD	1.38778e-17	0	0	0	0	0	0	0	0	0	0	0	0	0	0
80%-1	0.1	0.02	0	0	0	0	0	0	0	0	0	0	0	0	0
80%-2	0.1	0.01	0	0	0	0	0	0	0	0	0	0	0	0	0
80%-3	0.1	0.02	0	0	0	0	0	0	0	0	0	0	0	0	0
Average	0.1	0.0166667	0	0	0	0	0	0	0	0	0	0	0	0	0
SD	1.38778e-17	0.00471405	0	0	0	0	0	0	0	0	0	0	0	0	0
100%-1	0.12	0.01	0	0	0	0	0	0	0	0	0	0	0	0	0
100%-2	0.12	0.01	0	0	0	0	0	0	0	0	0	0	0	0	0
100%-3	0.12	0.01	0	0	0	0	0	0	0	0	0	0	0	0	0
Average	0.12	0.01	0	0	0	0	0	0	0	0	0	0	0	0	0
SD	0	0	0	0	0	0	0	0	0	0	0	0	0	0	0
WWS	*105 cells/mL
	0	1	2	3	4	5	6	7	8	9	10	11	12	13	14
0%-1	1.1	1.2	1.74	2.97	3.41	3.31	3.21	3.06	2.22	1.38	1.49	1.33	1.47	1.31	1.2
0%-2	1.1	1.2	1.49	1.72	2.11	2.29	1.9	2.12	2.09	0.66	0.95	0.88	1.12	1.01	1.2
0%-3	1.1	1.2	1.88	3.71	4.08	4.31	3.88	4.13	3.18	1.86	1.75	1.68	1.92	1.59	1.2
Average	1.1	1.2	1.70333	2.8	3.2	3.30333	2.99667	3.10333	2.49667	1.3	1.39667	1.29667	1.50333	1.30333	1.2
SD	0	0	0.161314	0.821259	0.817843	0.824675	0.822287	0.821151	0.486096	0.493153	0.3332	0.327448	0.327448	0.236831	0
10%-1	1.1	1.44	1.77	5.1	4.75	4.16	4.71	4.72	3.26	3.45	3.08	1.21	1.13	0.7	0.6
10%-2	1.1	1.33	1.48	4.35	4.08	3.63	3.95	4.1	3.03	3.08	2.82	1.01	0.89	0.69	0.6
10%-3	1.1	1.43	1.86	5.54	5.28	4.82	5.13	5.29	3.61	3.67	3.4	1.39	1.27	0.7	0.59
Average	1.1	1.4	1.70333	4.99667	4.70333	4.20333	4.59667	4.70333	3.3	3.4	3.1	1.20333	1.09667	0.696667	0.596667
SD	0	0.0496655	0.162138	0.49128	0.491008	0.486781	0.488353	0.485958	0.238467	0.243447	0.237206	0.155206	0.156915	0.00471405	0.00471405
30%-1	1.1	1.2	1.32	1.2	0.66	0.2	0.3	0.2	0.1	0	0	0	0	0	0
30%-2	1.1	1.2	1.19	1.01	0.53	0.2	0.3	0.19	0.1	0	0	0	0	0	0
30%-3	1.1	1.2	1.39	1.4	0.92	0.2	0.29	0.2	0.1	0	0	0	0	0	0
Average	1.1	1.2	1.3	1.20333	0.703333	0.2	0.296667	0.196667	0.1	0	0	0	0	0	0
SD	0	0	0.0828654	0.159234	0.162138	2.77556e-17	0.00471405	0.00471405	1.38778e-17	0	0	0	0	0	0
80%-1	1.1	1	0.42	0.1	0	0	0	0	0	0	0	0	0	0	0
80%-2	1.1	1	0.2	0.1	0	0	0	0	0	0	0	0	0	0	0
80%-3	1.1	1	0.58	0.1	0	0	0	0	0	0	0	0	0	0	0
Average	1.1	1	0.4	0.1	0	0	0	0	0	0	0	0	0	0	0
SD	0	0	0.155778	1.38778e-17	0	0	0	0	0	0	0	0	0	0	0
100%-1	1.1	0.1	0.2	0.1	0	0	0	0	0	0	0	0	0	0	0
100%-2	1.1	0.1	0.2	0.1	0	0	0	0	0	0	0	0	0	0	0
100%-3	1.1	0.1	0.2	0.1	0	0	0	0	0	0	0	0	0	0	0
Average	1.1	0.1	0.2	0.1	0	0	0	0	0	0	0	0	0	0	0
SD	0	1.38778e-17	2.77556e-17	1.38778e-17	0	0	0	0	0	0	0	0	0	0	0

## Sheet: Fig.2
Growth rate	cells/day
	HK5	Affine	904	3DS	AD1	STK-2	WWS	H2
GR-1	0.108	0.101	0.115	0.112	0.136	0.2043	0.269333	0.324496
GR-2	0.105	0.119	0.114	0.185	0.137	0.120534	0.189869	0.319943
GR-3	0.098	0.095	0.115	0.078	0.132	0.13942	0.262364	0.299517
Average	0.103667	0.105	0.114667	0.125	0.135	0.154751	0.240522	0.314652
SD	0.00418994	0.010198	0.000471405	0.0446393	0.00216025	0.0358748	0.03593	0.0108625
Max cell density	cells/mL
	Affine	HK5	3DS	AD1	STK-2	WWS	904	H2
MC-1	1200	1200	100000	131000	321000	510000	1640000	2150000
MC-2	1320	1200	90000	130000	303000	435000	1480000	2170000
MC-3	1440	1200	110000	130000	307000	554000	1670000	2420000
Average	1320	1200	100000	130333	310333	499667	1.59667e+06	2.24667e+06
SD	97.9796	0	8164.97	471.405	7717.22	49128	83400	122837

## Sheet: Fig.3
Cell density	cells/mL
	0	1	2	3	4	5	6	7	8	9	10	11	12	13	14
4000-1	500000	700000	1730000	2570000	3070000	4230000	5030000	5110000	5220000	4140000	4600000	3490000	2500000	2430000	2000000
4000-2	500000	700000	1640000	2620000	2950000	4130000	5100000	5020000	5130000	4300000	4340000	3460000	2480000	2330000	1900000
4000-3	500000	700000	1740000	2620000	2970000	4270000	4920000	5160000	5310000	3920000	4530000	3430000	2540000	2480000	2060000
Average	500000	700000	1.70333e+06	2.60333e+06	2.99667e+06	4210000	5.01667e+06	5.09667e+06	5220000	4120000	4490000	3460000	2.50667e+06	2.41333e+06	1.98667e+06
SD	0	0	44969.1	23570.2	52493.4	58878.4	74087	57927.2	73484.7	155778	109848	24494.9	24944.4	62361	65996.6
6000-1	500000	700000	1380000	2740000	3110000	3220000	4820000	5000000	5100000	4220000	4130000	3500000	2000000	1700000	1550000
6000-2	500000	700000	1360000	2640000	3120000	3110000	4580000	5060000	5130000	4150000	4050000	3540000	2050000	1680000	1500000
6000-3	500000	700000	1500000	2480000	3030000	3300000	5050000	4950000	5040000	4190000	4140000	3420000	2010000	1670000	1450000
Average	500000	700000	1.41333e+06	2620000	3.08667e+06	3210000	4.81667e+06	5.00333e+06	5090000	4.18667e+06	4.10667e+06	3.48667e+06	2020000	1.68333e+06	1500000
SD	0	0	61824.1	107083	40276.8	77888.8	191891	44969.1	37416.6	28674.4	40276.8	49888.8	21602.5	12472.2	40824.8
8000-1	500000	1600000	2140000	2180000	3740000	4900000	6500000	7780000	7680000	7560000	6110000	4000000	3510000	2760000	2700000
8000-2	500000	1640000	2050000	2160000	3830000	4950000	6400000	7720000	7650000	7500000	6710000	4130000	3520000	2770000	2750000
8000-3	500000	1530000	2150000	2010000	3850000	4950000	6590000	7950000	7760000	7630000	5630000	3850000	3530000	2830000	2650000
Average	500000	1590000	2.11333e+06	2.11667e+06	3.80667e+06	4.93333e+06	6.49667e+06	7.81667e+06	7.69667e+06	7.56333e+06	6150000	3.99333e+06	3520000	2.78667e+06	2700000
SD	0	45460.6	44969.1	75865.4	47842.3	23570.2	77603	97410.9	46428	53124.6	441814	114407	8164.97	30912.1	40824.8
10000-1	500000	1550000	2220000	3130000	4110000	7920000	9600000	8900000	7800000	7730000	5220000	3460000	2530000	2400000	1880000
10000-2	500000	1640000	1830000	3740000	4710000	7240000	9030000	8830000	7560000	7130000	4620000	3460000	2450000	2420000	1860000
10000-3	500000	1610000	2550000	2540000	3560000	8460000	10180000	9030000	8030000	8270000	5720000	3510000	2450000	2420000	1900000
Average	500000	1600000	2200000	3.13667e+06	4.12667e+06	7.87333e+06	9.60333e+06	8920000	7.79667e+06	7710000	5.18667e+06	3.47667e+06	2.47667e+06	2.41333e+06	1880000
SD	0	37416.6	294279	489921	469633	499155	469491	82865.4	191891	465618	449691	23570.2	37712.4	9428.09	16329.9
12000-1	500000	1600000	2210000	3110000	4060000	7930000	8450000	8940000	7620000	4300000	4250000	3500000	2500000	2400000	1900000
12000-2	500000	1620000	2200000	3130000	4160000	7960000	8250000	8950000	7830000	4100000	4200000	3540000	2580000	2300000	1870000
12000-3	500000	1600000	2160000	3130000	4130000	7790000	8650000	8820000	7360000	4550000	4200000	3450000	2540000	2460000	1900000
Average	500000	1.60667e+06	2190000	3.12333e+06	4.11667e+06	7.89333e+06	8450000	8.90333e+06	7.60333e+06	4.31667e+06	4.21667e+06	3.49667e+06	2540000	2.38667e+06	1890000
SD	0	9428.09	21602.5	9428.09	41899.4	74087	163299	59066.8	192238	184089	23570.2	36817.9	32659.9	65996.6	14142.1
14000-1	500000	1600000	1700000	3000000	5500000	6000000	6900000	7000000	6200000	5900000	3800000	2800000	2600000	2000000	1980000
14000-2	500000	1610000	1600000	3030000	5090000	6860000	6330000	6450000	6400000	5800000	3440000	2700000	2600000	2120000	1980000
14000-3	500000	1630000	1800000	3030000	5940000	5130000	7550000	7650000	6050000	5880000	4230000	2930000	2510000	1930000	2000000
Average	500000	1.61333e+06	1700000	3020000	5510000	5.99667e+06	6.92667e+06	7.03333e+06	6.21667e+06	5860000	3.82333e+06	2810000	2570000	2.01667e+06	1.98667e+06
SD	0	12472.2	81649.7	14142.1	347083	706273	498420	490465	143372	43204.9	322938	94163	42426.4	78457.3	9428.09

## Sheet: Fig.4
Growth rate	cells/day
	4000 lux	6000 lux	8000 lux	10000 lux	12000 lux	14000 lux
GR-1	0.205	0.154	0.333	0.347	0.302	0.285
GR-2	0.167	0.184	0.315	0.305	0.351	0.226
GR-3	0.243	0.211	0.352	0.405	0.248	0.254
Average	0.205	0.183	0.333333	0.352333	0.300333	0.255
SD	0.0310269	0.0232809	0.015107	0.0409986	0.0420661	0.024097
Max cell density	cells/mL
	4000 lux	6000 lux	8000 lux	10000 lux	12000 lux	14000 lux
MC-1	5220000	5100000	7780000	9600000	8940000	7000000
MC-2	5130000	5130000	7720000	9030000	8950000	6450000
MC-3	5310000	5040000	7950000	10180000	8820000	7650000
Average	5220000	5090000	7.81667e+06	9.60333e+06	8.90333e+06	7.03333e+06
SD	73484.7	37416.6	97410.9	469491	59066.8	490465

## Sheet: Fig.5
Cell density	cells/mL
	0	1	2	3	4	5	6	7	8	9	10	11	12	13	14
40-1	500000	1510000	2620000	4400000	5910000	5030000	2680000	1520000	1440000	1400000	1280000	1200000	1100000	1150000	1110000
40-2	500000	1530000	2610000	4320000	5300000	4620000	2440000	1460000	1400000	1360000	1300000	1220000	1020000	1180000	1030000
40-3	500000	1510000	2610000	4810000	6180000	5360000	3270000	1550000	1460000	1450000	1330000	1250000	1170000	1240000	1160000
Average	500000	1.51667e+06	2.61333e+06	4510000	5.79667e+06	5.00333e+06	2.79667e+06	1510000	1.43333e+06	1.40333e+06	1.30333e+06	1.22333e+06	1.09667e+06	1190000	1100000
SD	0	9428.09	4714.05	214631	368088	302692	348744	37416.6	24944.4	36817.9	20548	20548	61282.6	37416.6	53541.3
36-1	500000	1540000	3030000	5490000	6110000	6150000	5030000	3150000	2640000	2010000	1330000	1210000	1100000	1180000	1100000
36-2	500000	1450000	2780000	5130000	5600000	6040000	4620000	2940000	1980000	1220000	1120000	1100000	1020000	1200000	1000000
36-3	500000	1910000	3540000	5860000	5990000	6100000	5360000	3600000	3160000	2770000	1430000	1280000	1170000	1230000	1160000
Average	500000	1.63333e+06	3.11667e+06	5.49333e+06	5900000	6.09667e+06	5.00333e+06	3230000	2.59333e+06	2000000	1.29333e+06	1.19667e+06	1.09667e+06	1.20333e+06	1.08667e+06
SD	0	199053	316263	298031	217715	44969.1	302692	275318	482862	632824	129185	74087	61282.6	20548	65996.6
32-1	500000	1540000	2330000	2900000	3990000	7450000	9540000	9100000	7810000	7640000	5520000	3810000	2780000	2370000	1980000
32-2	500000	1510000	2350000	2880000	3250000	7300000	9120000	8830000	7540000	7030000	4060000	3400000	2220000	2160000	1780000
32-3	500000	1520000	2860000	4140000	5040000	8990000	10140000	9080000	8030000	8090000	6940000	3030000	2460000	2340000	2020000
Average	500000	1.52333e+06	2.51333e+06	3.30667e+06	4.09333e+06	7.91333e+06	9600000	9.00333e+06	7.79333e+06	7.58667e+06	5.50667e+06	3.41333e+06	2.48667e+06	2290000	1.92667e+06
SD	0	12472.2	245266	589312	734408	763777	418569	122837	200389	434383	1.17579e+06	318573	229395	92736.2	104987
28-1	500000	1840000	3130000	3870000	5810000	6980000	6700000	6040000	4340000	3350000	2400000	2300000	1920000	1200000	1130000
28-2	500000	1460000	2670000	3780000	5770000	7040000	6960000	6150000	4360000	3750000	2600000	1880000	1430000	1160000	1050000
28-3	500000	1520000	3560000	4050000	5820000	7030000	7630000	6140000	4450000	3750000	2510000	2730000	2380000	1280000	1210000
Average	500000	1.60667e+06	3120000	3900000	5800000	7.01667e+06	7.09667e+06	6110000	4.38333e+06	3.61667e+06	2.50333e+06	2.30333e+06	1910000	1.21333e+06	1130000
SD	0	166800	363410	112250	21602.5	26246.7	391777	49665.5	47842.3	188562	81785.6	347019	387900	49888.8	65319.7
24-1	500000	1500000	2370000	3220000	3740000	3660000	3850000	3670000	3100000	2640000	1770000	1180000	1100000	1160000	930000
24-2	500000	1530000	2360000	2830000	3690000	3710000	3910000	3200000	2620000	2110000	1650000	1330000	1160000	1220000	950000
24-3	500000	1520000	2820000	3860000	4230000	4300000	4550000	4020000	3650000	3000000	2330000	1370000	1120000	1200000	830000
Average	500000	1.51667e+06	2.51667e+06	3.30333e+06	3.88667e+06	3890000	4.10333e+06	3630000	3.12333e+06	2.58333e+06	1.91667e+06	1.29333e+06	1.12667e+06	1.19333e+06	903333
SD	0	12472.2	214528	424604	243630	290631	316789	335956	420819	365544	296348	81785.6	24944.4	24944.4	52493.4

## Sheet: Fig.6
Growth rate	cells/day
	24℃	28℃	32℃	36℃	40℃
GR-1	0.388	0.511	0.533	0.445	0.455
GR-2	0.381	0.503	0.505	0.446	0.435
GR-3	0.402	0.521	0.553	0.456	0.462
Average	0.390333	0.511667	0.530333	0.449	0.450667
SD	0.00873053	0.00736357	0.0196864	0.00496655	0.0114407
Max cell density	cells/mL
	24℃	28℃	32℃	36℃	40℃
MC-1	3850000	6700000	9540000	6150000	5910000
MC-2	3910000	6960000	9120000	6040000	5300000
MC-3	4550000	7630000	10140000	6100000	6180000
Average	4.10333e+06	7.09667e+06	9600000	6.09667e+06	5.79667e+06
SD	316789	391777	418569	44969.1	368088

## Sheet: Fig.7
Cell density	cells/mL
	0	1	2	3	4	5	6	7	8	9	10	11	12	13	14
0-1	500000	1020000	2180000	3320000	4080000	4120000	3660000	3540000	3450000	3290000	3110000	2400000	2370000	2480000	2440000
0-2	500000	1020000	2250000	3330000	3840000	4050000	3560000	3450000	3410000	3310000	2850000	2430000	2350000	2460000	2110000
0-3	500000	1030000	2210000	3240000	4350000	4130000	4180000	3850000	3600000	3340000	3430000	2750000	2680000	2830000	2880000
Average	500000	1.02333e+06	2.21333e+06	3.29667e+06	4090000	4100000	3800000	3.61333e+06	3.48667e+06	3.31333e+06	3130000	2.52667e+06	2.46667e+06	2590000	2.47667e+06
SD	0	4714.05	28674.4	40276.8	208327	35590.3	271784	171335	81785.6	20548	237206	158395	151070	169902	315419
2.5-1	500000	1420000	1860000	2670000	3510000	4030000	3980000	3810000	3230000	3560000	3400000	3380000	3230000	2880000	2900000
2.5-2	500000	1450000	1530000	2760000	3050000	3930000	3910000	3560000	3520000	3010000	3080000	3100000	2620000	2360000	2350000
2.5-3	500000	1410000	2330000	3310000	3940000	4010000	4130000	4030000	3810000	3370000	3720000	3700000	3230000	2890000	2850000
Average	500000	1.42667e+06	1.90667e+06	2.91333e+06	3500000	3990000	4.00667e+06	3800000	3520000	3.31333e+06	3400000	3.39333e+06	3.02667e+06	2710000	2700000
SD	0	16996.7	328261	282882	363410	43204.9	91772.7	192007	236784	228084	261279	245130	287557	247521	248328
5-1	500000	1520000	2490000	4280000	5110000	7470000	7300000	6650000	6780000	6410000	5400000	4540000	3930000	3810000	3650000
5-2	500000	1510000	2540000	3220000	4120000	7360000	7110000	6260000	6330000	5670000	4450000	3520000	3340000	3020000	3640000
5-3	500000	1470000	2460000	5160000	6130000	7660000	7500000	7460000	7700000	7090000	6440000	5470000	4420000	4540000	3490000
Average	500000	1500000	2.49667e+06	4220000	5120000	7.49667e+06	7.30333e+06	6790000	6.93667e+06	6390000	5430000	4510000	3.89667e+06	3790000	3.59333e+06
SD	0	21602.5	32998.3	793137	820610	123918	159234	499800	570166	579885	812691	796367	441538	620699	73181.7
7.5-1	500000	1850000	2600000	4400000	6040000	5640000	5320000	4670000	4300000	4110000	4020000	3830000	3800000	3900000	3760000
7.5-2	500000	1670000	3780000	5300000	6350000	5600000	5040000	3850000	4030000	3080000	2960000	3080000	3240000	3420000	3300000
7.5-3	500000	2520000	4680000	6450000	6770000	6990000	5550000	5340000	4540000	4980000	4970000	4400000	4340000	4450000	3990000
Average	500000	2.01333e+06	3.68667e+06	5.38333e+06	6.38667e+06	6.07667e+06	5.30333e+06	4620000	4290000	4.05667e+06	3.98333e+06	3770000	3.79333e+06	3.92333e+06	3.68333e+06
SD	0	365726	851717	838981	299147	646031	208540	609317	208327	776588	820989	540555	449098	420819	286860
10-1	500000	1500000	2630000	4770000	5100000	4550000	4310000	4000000	3920000	3520000	3630000	3450000	3010000	2730000	2370000
10-2	500000	1510000	2620000	4120000	4950000	4350000	4060000	3950000	3620000	3500000	3580000	3450000	3050000	2660000	2470000
10-3	500000	1520000	2530000	5560000	5460000	4660000	4460000	4030000	4210000	3510000	3620000	3350000	3060000	2710000	2350000
Average	500000	1510000	2.59333e+06	4.81667e+06	5170000	4520000	4.27667e+06	3.99333e+06	3.91667e+06	3510000	3610000	3.41667e+06	3040000	2700000	2.39667e+06
SD	0	8164.97	44969.1	588803	214009	128323	164992	32998.3	240878	8164.97	21602.5	47140.5	21602.5	29439.2	52493.4

## Sheet: Fig.8
Growth rate	cells/day
	0	0.025	0.05	0.075	0.1
GR-1	0.465	0.453	0.563	0.601	0.593
GR-2	0.456	0.461	0.532	0.612	0.568
GR-3	0.489	0.471	0.589	0.623	0.605
Average	0.47	0.461667	0.561333	0.612	0.588667
SD	0.0139284	0.00736357	0.0233	0.00898146	0.0154128
Max cell density	cells/mL
	0	0.025	0.05	0.075	0.1
MC-1	4120000	3980000	7470000	6040000	5100000
MC-2	4050000	3910000	7360000	6350000	4950000
MC-3	4130000	4130000	7660000	6770000	5460000
Average	4100000	4.00667e+06	7.49667e+06	6.38667e+06	5170000
SD	35590.3	91772.7	123918	299147	214009

## Sheet: Fig.9
pH
	0	2	4	6	8	10	12	14
0-1	6.45	6.52	6.66	6.64	6.63	6.36	6.51	6.56
0-2	6.36	6.41	6.51	6.49	6.53	6.46	6.45	6.53
0-3	6.54	6.56	6.81	6.79	6.76	6.56	6.68	6.72
Average	6.45	6.49667	6.66	6.64	6.64	6.46	6.54667	6.60333
SD	0.0734847	0.063421	0.122474	0.122474	0.094163	0.0816497	0.0974109	0.0834
2.5-1	6.35	6.41	6.47	6.46	6.51	6.36	6.33	6.25
2.5-2	6.45	6.52	6.62	6.65	6.63	6.45	6.42	6.39
2.5-3	6.55	6.61	6.77	6.78	6.67	6.56	6.53	6.49
Average	6.45	6.51333	6.62	6.63	6.60333	6.45667	6.42667	6.37667
SD	0.0816497	0.0817856	0.122474	0.131403	0.0679869	0.0817856	0.0817856	0.0984322
5-1	6.45	6.51	6.55	6.57	6.45	6.41	6.32	6.26
5-2	6.44	6.52	6.44	6.45	6.56	6.38	6.32	6.25
5-3	6.45	6.48	6.66	6.73	6.65	6.42	6.27	6.32
Average	6.44667	6.50333	6.55	6.58333	6.55333	6.40333	6.30333	6.27667
SD	0.00471405	0.0169967	0.0898146	0.114698	0.0817856	0.0169967	0.0235702	0.0309121
7.5-1	6.45	6.43	6.21	5.98	5.76	5.54	5.63	5.45
7.5-2	6.45	6.24	6.21	5.92	5.68	5.38	5.63	5.41
7.5-3	6.45	6.51	6.19	6.1	5.84	5.76	5.69	5.65
Average	6.45	6.39333	6.20333	6	5.76	5.56	5.65	5.50333
SD	0	0.113235	0.00942809	0.0748331	0.0653197	0.155778	0.0282843	0.104987
10-1	6.45	6.05	5.95	5.73	5.64	5.41	5.26	5.15
10-2	6.46	6.18	5.85	5.72	5.55	5.35	5.34	5.15
10-3	6.44	6.34	6.05	5.82	5.84	5.45	5.44	5.27
Average	6.45	6.19	5.95	5.75667	5.67667	5.40333	5.34667	5.19
SD	0.00816497	0.118603	0.0816497	0.0449691	0.121198	0.0410961	0.0736357	0.0565685

## Sheet: Fig.10
TN Removal
	0	0.05	0.1
R-1	43.85	54.439	46.798
R-2	45.2239	57.9361	48.3776
R-3	49.1133	49.4484	46.9586
Average	46.0624	53.9412	47.3781
SD	2.22904	3.48291	0.709787
TP Removal
	0	0.05	0.1
R-1	31.4961	52.1154	42.5098
R-2	26.087	49.6124	42
R-3	28.8538	53.8403	41.4063
Average	28.8123	51.856	41.972
SD	2.20845	1.73575	0.450958
AN Removal
	0	0.05	0.1
R-1	32.3529	49	42.3575
R-2	36.048	43.851	39.7606
R-3	31.9375	49.9338	39.6552
Average	33.4461	47.5949	40.5911
SD	1.84758	2.67465	1.2498
Orthophospate Removal
	0	0.05	0.1
R-1	36.2264	37.5451	39.0625
R-2	29.7561	35	31.3901
R-3	40.9375	40.6452	39.4464
Average	35.64	37.7301	36.633
SD	4.58358	2.30834	3.71058
Nitrate Removal
	0	0.05	0.1
R-1	30.3226	55.0676	33.0769
R-2	34.8	56.2069	33.6747
R-3	23.3129	57.3171	38.8415
Average	29.4785	56.1972	35.1977
SD	4.72743	0.918383	2.58806
COD Removal
	0	0.05	0.1
R-1	31.7885	44.5257	32.3305
R-2	29.2789	40.9608	31.7674
R-3	34.7947	44.4987	33.2083
Average	31.954	43.3284	32.4354
SD	2.25486	1.67419	0.592922

[truncated: 2 more sheets: Fig.11, Fig.12]
